# Supplementary material for: Improving nutritional composition index of seeds of common bean lines
Source: PLoS One. 2026 Aug 3;21(8):e0355162. doi: 10.1371/journal.pone.0355162 (PMC13432109; doi:10.1371/journal.pone.0355162)
Supplement: S1 File — (XLSX) [file pone.0355162.s001.xlsx]

## Sheet: Hoja1
Genotype	Conglomerado	Ash	CP	Fat	SDF	IDF	HC	C	L	CF	Ca	Mg	Na	K	Cu	Fe	Zn	Mn	NCI
RRA 81	LFDC	4.4475	18.809	1.475	12.7315	6.702	6.029	3.0585	3.6435	4.955	96.055	99.88	55.065	721.19	2	25.35	6.49	2.64	0.464346
SER 213	LFDC	3.2195	17.7745	1.348	19.162	6.773	12.3895	5.613	1.1595	7.92	127.145	100.57	71.26	489.625	2.71	27.33	9.275	4.77	0.327047
SEF 49	HFZ	4.328	18.8705	1.588	33.1915	10.664	22.5275	5.8945	4.7695	3.27	129.145	70.16	73.39	650.825	3.675	34.96	13.755	6.475	1
SEF 10	HFZ	3.773	18.737	1.492	21.2825	7.2875	13.995	5.728	1.5595	8.346	117.935	60.085	140.905	643.875	3.095	51.885	10.78	4.83	0.671428
SER 16	LFDC	4.06	18.9165	1.522	18.9315	7.249	11.6825	5.544	1.705	7.975	137.895	106.81	64.96	596.09	2.495	29.405	8.36	3.83	0.567918
RRA 79	LFDC	4.2065	18.9215	1.32	15.183	7.7015	7.482	6.1225	1.579	7.565	112.825	96.67	57.94	663.32	1.925	38.585	6.43	2.62	0.413744
RRA 13	LFDC	3.935	18.8655	1.181	17.442	7.5715	9.871	5.957	1.6145	6.41	119.175	105.775	76.3	659.26	2.055	36.2	7.19	7.6	0.568053
VAP 15	HFZ	4.18	18.9265	1.207	24.303	8.064	16.239	6.789	1.275	5.37	142.495	47.1	67.975	555.97	2.52	38.535	18.08	6.03	0.642928
SER 212	LFDC	3.7245	18.682	1.166	14.192	7.3225	6.87	5.993	1.3295	6.645	126.01	98.41	51.565	545.455	2.455	29.55	7.885	2.52	0.205186
ALB 60	LFDC	3.5645	18.4715	1.337	18.352	8.675	9.677	3.965	4.71	1.82	93.085	97.795	63.94	555.05	1.915	35.99	8.74	2.88	0.464276
NCB 280	HFZ	3.75	18.7145	1.112	22.4095	8.745	13.6645	6.45	2.295	3.87	152.34	59.7	175.975	831.875	2.51	38.84	9.56	5.96	0.692397
SMR 180	LFDC	4.8395	18.2925	1.366	16.42	7.2375	9.183	5.8175	1.4195	7.55	133.65	101.505	62.755	669.405	2.265	36.28	8.525	4.41	0.555542
RRA 123	LFDC	4.1935	18.9245	1.192	12.7825	8.9275	3.8545	5.9935	2.934	3.88	126.725	78.6	63.69	548.035	2.195	35.875	7.38	5.13	0.354678
RRA 101	LFDC	4.043	18.9125	1.275	12.7355	6.847	5.8885	3.2035	3.6435	2.955	133.815	86.915	106.33	573.29	2.58	30.525	7.51	3.785	0.418087
SMR 173	LFDC	4.673	18.5625	1.322	18.306	7.077	11.2295	5.5425	1.534	7.685	90.315	89.97	62	532.22	2.795	39.88	8.785	3.885	0.44693
RRA 69	LFDC	4.003	18.8985	1.166	12.5025	6.899	5.6035	4.994	1.905	5.85	114.505	77.64	43.045	520.13	2.17	40.17	7.145	3.605	0.239653
AMADEUS	HFZ	3.655	18.6005	1.181	26.538	8.1725	18.3655	7.3275	0.845	7.815	115.895	54.235	90.32	572.79	2.325	28.25	7.8	5.13	0.42288
ALB 191	LFDC	4.0765	18.92	1.414	14.77	6.5885	8.1815	4.709	1.8795	6.715	143.325	99.795	26.515	693.58	2.45	29.825	9.57	6.26	0.54113
SMR 139	LFDC	4.1745	18.926	1.092	19.377	7.5465	11.8305	6.617	0.93	6.825	116.465	64.815	65.145	565.065	3.62	30.96	9.62	3.78	0.258114
SMR 155	HFZ	4.8095	18.347	1	18.5005	6.6735	11.827	5.1085	1.565	5.18	108.59	86.715	126.315	640.92	2.595	39.14	9.57	4.51	0.505608
SER 48	LFDC	4.5115	18.7525	1.293	19.127	7.0665	12.0605	5.7375	1.329	6.535	182.12	104.685	78.585	665.31	2.34	39.18	8.375	3.76	0.633519
SMR 101	LFDC	4.301	18.8955	1.332	14.2105	7.718	6.4925	6.634	1.085	8.105	115.69	67.31	64.785	580.155	3.65	32.665	9.49	4.7	0.294913
SER 125	LFDC	3.663	18.6125	1.25	21.7735	7.3065	14.4665	6.1425	1.164	7.455	126.085	96.625	85.825	567.335	1.97	35.07	8.14	2.58	0.452166
SEF 73	HFZ	4.6145	18.636	1.171	19.265	8.0295	11.2355	5.3345	2.695	3.515	125.245	62.14	85.7	654.295	3.025	41.205	12.495	3.485	0.510606
TIO CANELA	LFDC	4.1095	18.922	1.388	15.6875	8.269	7.418	6.9345	1.335	8.155	108.41	53.81	65.89	596.8	2.095	37.625	9.11	5.605	0.420982
ALB 213	LFDC	4.133	18.927	1.234	16.8135	8.2835	8.5295	5.839	2.4445	4.73	133.36	91.305	32.425	657.44	2.01	28.065	9.075	4.14	0.437236
ALB 353	LFDC	3.865	18.8195	1.397	13.147	7.862	5.2845	5.368	2.4945	6.21	108.335	97.61	35.75	644.26	2.15	30.45	7.955	4.355	0.385735
SER 316	LFDC	3.579	18.4925	1.18	19.376	7.004	12.372	5.889	1.115	6.97	137.97	95.95	55.325	542.745	2.48	24.22	7.775	2.21	0.252005
SEF 71	HFZ	4.3695	18.853	1.342	20.431	13.59	6.841	10.8215	2.769	5.215	84.77	51.72	71.665	511.9	3.365	32.84	11.54	3.38	0.326353
SEF 14	HFZ	3.941	18.868	1.56	19.092	7.1845	11.908	5.5095	1.675	7.9565	132.81	63.85	62.19	569.105	3.225	42.715	7.85	3.395	0.443982
SMR 156	HFZ	4.873	18.2305	0.923	23.276	7.8335	15.442	6.0885	1.7445	4.56	108.775	84.48	55.685	637.56	2.795	37.16	8.05	4.6	0.432577
RRA 57	LFDC	4.425	18.8265	1.404	12.7945	7.4375	5.357	5.688	1.7495	6.37	167.565	95.62	93.995	576.3	2.73	48.065	10.675	4.445	0.58162
SEF 16	HFZ	4.0915	18.923	1.408	21.307	7.318	13.989	6.138	1.18	7.6285	139.725	60.22	97.595	579.545	2.99	41.49	11.06	3.93	0.548272
SER 323	LFDC	4.37	18.863	1.058	19.767	7.9435	11.8235	6.664	1.28	6.215	119.805	105.145	64.26	643.025	2.34	21.845	7.355	3.44	0.381059
ICA QUIMBAYA	HFZ	3.78	18.746	1.176	21.8275	7.173	14.6545	5.6835	1.4895	6.345	133.13	53.06	119.385	630.93	2.34	31.09	7.595	5.21	0.463963
RRA 68	LFDC	4.2765	18.9055	1.351	11.9575	7.3285	4.629	6.094	1.2345	7.945	136.265	108.125	54.44	278.31	2.085	42.32	7.2	5.2	0.363168
SER 271	LFDC	3.9015	18.776	1.01	19.5715	7.0725	12.499	6.1275	0.945	5.955	144.945	119.755	73.03	473.475	2.225	27.72	8.775	4.345	0.396055
SEF 40	HFZ	3.9115	18.8515	1.499	21.781	7.59	14.191	4.9	2.69	5.578	97.675	64.395	61.81	613.975	3.08	44.5	14.945	4.07	0.619821
GGR 150	LFDC	3.811	18.7745	1.05	19.463	7.278	12.185	5.6535	1.6245	5.01	148.915	99.085	48.495	642.765	3.01	27.69	7.82	5.445	0.383943
DAA 129	LFDC	3.395	18.169	1.231	20.808	6.4585	14.3495	3.344	3.114	2.68	140.015	83.12	20.49	500.895	2.91	18.41	14.04	3.99	0.337211
ALB 210	LFDC	3.988	18.8925	1.544	14.4065	6.2375	8.169	4.3335	1.904	8.125	106.135	86.155	22.24	655.73	2.28	28.5	9.16	4.39	0.436923
RRA 60	LFDC	4.389	18.8505	1.185	11.328	7.369	3.959	5.729	1.64	5.69	150.785	94.17	74.26	683.705	2.48	40.655	8.78	3.985	0.42002
SEN 48	LFDC	4.3195	18.889	1.276	20.656	7.427	13.229	5.838	1.589	7.09	118.41	100.045	56.085	614.925	2.185	35.055	7.095	1.72	0.45819
SEF 56	HFZ	3.958	18.8735	1.617	19.808	6.419	13.389	4.9245	1.495	8.39	155.155	59.775	80.32	569.625	5.485	62.71	10.76	3.875	0.536201
SEF 42	HFZ	4.0615	18.9155	1.511	19.972	6.16	13.812	4.31	1.85	8.2325	129.875	67.255	79.545	637.87	3.38	39.08	9.335	3.365	0.543139
G40249	HFDC	4.405	18.8405	0.739	28.2965	12.2485	16.0485	10.6785	1.57	3.735	108.11	65.35	153.1	494.89	3.35	23.035	7.925	7.47	0.420366
SEF 70	HFZ	4.2115	18.9225	1.286	20.57	8.416	12.154	6.307	2.109	5.5	104.19	60.37	93.69	548.665	3.295	49.46	11.275	4.275	0.501098
SCR 23	LFDC	3.8215	18.784	1.322	19.457	7.1125	12.3445	5.518	1.594	7.49	108.535	97.475	47.59	580.205	2.28	29.805	7.34	3.68	0.404205
ALB 352	LFDC	4.023	18.906	0.949	13.2455	8.3525	4.8925	5.7785	2.574	2.945	101.32	101.43	30.945	632.535	2.45	45.67	10.6	4.64	0.337138
ALB 121	LFDC	3.661	18.609	1.273	17.908	7.398	10.51	5.9135	1.4845	6.385	141.76	112.87	50.545	603.97	3.15	27.51	10.925	6.28	0.471245
VAX 1	HFZ	4.1245	18.926	1.143	18.43	7.1885	11.242	6.2935	0.895	6.475	142.785	67.665	91.915	619.9	2.74	33.46	12.135	5.12	0.465252
SMR 39	LFDC	4.3695	18.863	1.195	15.9645	8.3465	7.6175	3.8685	4.4785	1.36	135.17	60.08	76.545	605.375	3.865	27.24	10.185	4.17	0.387295
G40208	HFDC	4.546	18.717	0.701	25.8495	13.561	12.2885	11.4215	2.1395	2.105	119.985	53.885	129.82	403.415	3.225	56.075	8.95	6.305	0.415054
SEN 135	LFDC	4.3215	18.8875	1.287	9.4545	6.0485	3.406	5.124	0.925	8.155	119.105	99.67	56.355	562.265	2.495	34.675	8.79	3.43	0.290397
BFS 142	LFDC	3.938	18.8485	1.528	13.8015	6.1815	7.62	5.567	0.615	10.01	119.67	118.365	22.605	365.14	2.695	29.61	10.675	4.155	0.35179
CALIMA	LFDC	3.2265	17.7925	1.078	19.616	7.043	12.5735	6.208	0.835	6.84	138.41	48.645	103.9	452.16	2.125	30.81	7.695	7.505	0.258085
SEF 59	HFZ	3.8765	18.8275	1.354	24.89	7.3535	17.5365	5.154	2.1995	6.155	116.575	58.57	86.115	536.18	3.565	38.305	9.455	3.21	0.469213
RRA 177	LFDC	4.051	18.9145	1.359	12.9385	7.0475	5.8915	5.498	1.5495	8.31	76.525	93.73	60.16	644.47	2.255	32.49	7.23	2.7	0.308375
SMR 138	LFDC	4.635	18.6135	1.332	17.6105	7.9045	9.706	5.9545	1.95	6.735	93.32	66.12	61.91	637.255	3.62	25.24	10.2	3.57	0.335708
SEF 27	LFDC	4.239	18.916	1.137	13.446	6.868	6.578	4.9835	1.8845	5.495	131.975	66.345	83.905	623.395	3.11	23.67	6.685	4.195	0.237049
SCR 56	LFDC	4.148	18.927	1.488	12.5075	6.485	6.0225	4.79	1.695	8.44	95.19	90.28	15.64	600.595	2.18	29.16	8.31	4.345	0.358177
G40091	HFDC	4.2945	18.899	0.6565	24.9825	12.2545	12.728	10.2855	1.969	1.87	154.225	70.07	74.125	597.87	2.425	43.635	7.11	5.595	0.400068
SMC 205	LFDC	3.9715	18.8855	1.376	14.487	6.603	7.884	5.0285	1.5745	6.85	132.67	101.55	22.27	633.64	3.595	31.87	12.14	2.54	0.346348
SEF 12	HFZ	4.198	18.9245	1.354	18.6555	7.5235	11.1315	5.0645	2.46	5.54	119.725	64.205	86.725	644.185	3.395	45.785	9.175	3.625	0.49354
G40250	HFDC	4.3185	18.8895	0.793	29.274	12.3815	16.8925	10.6975	1.6845	4.23	88.175	65.08	119.205	518.18	3.04	34.91	7.475	4.575	0.378436
G40254	HFDC	4.523	18.7395	0.774	29.3445	12.595	16.75	10.8805	1.714	2.945	160.215	67.8	103.31	514.88	2.965	28.195	7.53	6.795	0.470801
SXB 412	LFDC	3.79	18.749	0.947	15.166	6.688	8.478	4.104	2.584	2.87	124.125	109.68	89.59	552.9	3.095	31.15	8.37	4.645	0.317647
SEN 97	LFDC	4.203	18.9235	1.182	18.77	6.563	12.2075	4.5885	1.9745	6.03	97.215	104.985	60.39	582.86	2.125	28.51	7.555	2.345	0.395199
SMG 12	HFZ	3.763	18.7285	1.023	24.569	8.1775	16.391	5.948	2.2295	3.94	121.31	48.67	147.855	327.56	2.195	32.305	9.25	5.86	0.433697
SMR 133	LFDC	4.8365	18.2985	0.834	20.931	7.612	13.3185	6.613	0.9995	5.575	82.215	56.29	59.48	629.48	3.845	28.05	9.56	4.165	0.173917
G40177E3	HFZ	4.426	18.826	0.944	20.536	10.2205	10.3155	9.1755	1.0445	4.975	95.095	73.1	123.21	651.775	3.28	42.145	17.1	5.37	0.524726
SMN 68	LFDC	4.163	18.927	1.028	18.991	7.947	11.044	6.0875	1.8595	4.63	114.845	108.43	29.98	605.4	3.015	34.02	10.19	3.78	0.372744
SEN 70	LFDC	4.1015	18.9245	1.004	22.764	7.414	15.35	5.979	1.435	6.07	90.97	85.445	80.81	581.52	2.135	32.115	6.99	1.64	0.334263
DOR 390	LFDC	3.8365	18.7965	1.058	21.996	7.0815	14.9145	5.0625	2.019	2.985	214.235	118.435	24.13	652.47	3.22	26.865	10.385	2.87	0.471082
SCR 40	LFDC	4.145	18.9265	1.323	12.553	7.144	5.409	4.619	2.5245	5.57	108.815	97.49	25.65	562.395	2.385	28.88	8.705	3.73	0.324035
SAB 686	LFDC	3.5445	18.4405	0.993	19.874	5.5245	14.3495	3.0195	2.505	3.585	109.21	79.555	10.355	570.55	2.795	16.245	8.03	3.81	0.15219
SEN 52	LFDC	4.6865	18.5435	1.151	21.939	6.7335	15.2055	5.3335	1.4	6.955	91.65	75.285	56.59	493.615	2.255	27.22	7.805	1.475	0.300845
SMR 84	LFDC	3.68	18.633	1.222	12.4	7.381	5.0185	5.917	1.464	7.05	95.38	45.81	60.77	431.225	3.48	31.39	9.145	3.37	0.0119149
SAB 618	LFDC	3.358	18.093	0.959	22.938	5.5335	17.404	4.219	1.315	5.92	96.17	79.795	11.875	517.065	2.765	20.845	7.05	3.43	0.0894139
G40236	HFDC	4.385	18.8525	0.749	26.514	12.4695	14.045	10.4905	1.979	2.64	137.88	53.325	96.79	470.505	3.165	23.155	7.515	7.255	0.324865
SCR 61	LFDC	4.12	18.924	1.534	12.2595	6.699	5.56	5.274	1.425	9.76	67.465	88.225	20	502.58	1.855	19.755	7.55	3.07	0.23017
SMN 65	LFDC	4.0115	18.893	1.414	19.618	7.5935	12.0245	6.1785	1.4145	8.145	101.37	92.555	21.805	650.4	2.62	31.005	10.1	3.32	0.440488
G40192	HFDC	4.458	18.7685	0.978	23.199	10.0715	13.1275	8.162	1.9095	4.585	96.03	59.03	75.965	587.465	3.25	33.245	9.6	7.4	0.428048
SEN 46	LFDC	3.948	18.873	1.352	17.239	7.0675	10.171	5.588	1.4795	8.425	73.655	76.295	60.5	462.51	1.855	23.06	7.38	1.79	0.226288
G40253	HFDC	4.37	18.8615	0.766	29.355	12.3455	17.0095	10.6565	1.689	3.93	93.24	64.41	96.215	470.935	2.51	33.055	7.79	5.165	0.376069
G40248	HFDC	4.3715	18.861	0.62	25.6385	11.775	13.8635	10.476	1.2995	3.505	108.265	61.39	82.07	554.035	2.98	23.43	7.665	8.125	0.294483
G40248A	HFDC	4.4	18.8435	0.866	23.4245	9.892	13.5325	8.6625	1.2295	5.025	116.69	61.43	135.025	486.395	2.895	25.16	8.1	5.35	0.339328
G40203	HFDC	4.2395	18.917	0.662	24.6915	9.921	14.7705	8.642	1.2795	3.655	108.325	49.8	85.06	415.115	3.065	62.68	8.825	5.69	0.332099
SMR 43	LFDC	4.441	18.814	1.491	12.9045	8.187	4.7175	6.2425	1.944	7.545	130.35	69.09	56.455	639.745	2.98	23.275	7.655	4.245	0.33939
SMG 20	HFZ	4.253	18.913	0.977	25.7035	7.2315	18.472	6.3375	0.895	5.925	133.255	49.01	78.135	347.42	2.185	33.63	9.43	5.415	0.394321
G40222	HFDC	4.4465	18.81	0.727	24.925	13.18	11.745	11.636	1.5445	3.48	123.355	70.56	68.705	518.71	2.48	23.51	7.855	4.63	0.244916
EMP 509	LFDC	3.0565	17.336	1.056	22.4285	6.843	15.585	4.5535	2.2895	4.32	114.57	111.13	24.67	491.18	2.965	40.595	7.94	2.87	0.208327
SMN 99	LFDC	4.1445	18.927	1.015	18.646	7.5935	11.0525	5.9935	1.5995	5.25	101.96	113.17	24.31	621.47	2.925	34.045	10.03	3.73	0.356061
BFS 81	LFDC	3.655	18.5685	1.24	19.18	8.306	10.874	7.2365	1.0695	8.045	77	94.98	24.39	522.555	2.455	27.7	10.115	4.245	0.270387
SEN 136	LFDC	3.708	18.668	1.174	15.5535	9.278	6.2755	4.994	4.2845	1.025	121.795	93.07	48.06	565.52	2.34	24.165	9.535	2.43	0.291863
G40261	HFDC	4.6245	18.6265	0.77	25.631	13.7815	11.8495	12.072	1.7095	1.985	228.36	62.735	80.32	478.755	2.98	23.535	6.845	6.17	0.351688
INB 841	LFDC	2.6795	16.04	1.267	23.364	7.8675	15.4965	6.228	1.6395	6.75	118.94	69.17	30.59	410.765	2.905	21.29	8.435	3.82	0
G40210A	HFDC	4.1885	18.925	0.986	23.535	11.701	11.8345	9.8715	1.8295	4.03	153.7	54.845	89.475	483.335	3.05	23.98	8.715	7.03	0.373293
BFS 10	LFDC	3.458	18.2665	1.249	16.176	6.722	9.454	5.5075	1.214	7.505	108.695	98.595	19.97	511.655	2.55	28.385	8.985	4.69	0.22806
G40198	HFDC	4.8865	18.2025	0.752	23.17	11.0865	12.0845	9.2165	1.869	2.925	101.235	31.935	40.245	330.415	2.255	64.435	11.135	5.96	0.311549
G40221	HFDC	3.855	18.811	0.74	24.463	11.333	13.13	9.893	1.44	3.855	109.44	60.85	88.445	462.205	2.71	25.865	8.71	6.22	0.23371
SMG 6	LFDC	4.1765	18.9265	1.24	17.109	7.2295	9.8795	6.5745	0.655	7.945	147	62.1	86.98	604.405	2.435	25.755	8.71	5.075	0.387675
G40270	LFDC	3.7915	18.756	1.339	17.3155	7.399	9.9175	6.139	1.26	7.59	156.615	50.445	89.02	461.65	2.7	23.3	6.635	5.165	0.283815
DAB 295	LFDC	3.395	18.169	1.099	14.407	5.4835	8.9235	3.974	1.5095	5.965	120.325	83.635	33.77	576.235	2.695	26.775	7.905	3.23	0.103822
GGR 131	LFDC	3.8485	18.8055	0.903	12.9315	6.6825	6.249	5.193	1.4895	4.395	127.92	110.69	26.595	657.78	3.165	25.85	9.65	3.45	0.163644
G40058	LFDC	3.2315	17.805	1.33	11.4985	5.4285	6.07	4.6935	0.735	8.735	127.495	50.135	120.635	426.055	2.88	57.74	8.22	5.94	0.244501
BFS 35	LFDC	3.8695	18.8205	1.144	13.144	6.7085	6.436	5.8535	0.855	8.28	74.495	92.135	19.315	586.375	2.255	27.195	7.11	3.305	0.124055
G40276	LFDC	3.658	18.606	1.099	16.685	5.843	10.842	4.888	0.955	6.685	146.365	58.495	102.62	478.755	3.295	19.21	7.295	5.235	0.174786
SIN 461-1	LFDC	3.13	17.542	1.008	21.5665	7.013	14.5535	5.993	1.02	5.73	136.5	91.05	32.39	479.28	3.325	19.035	10.24	2.675	0.0546871
G40179	HFDC	4.1145	18.925	0.692	23.584	10.8305	12.754	9.5805	1.2495	4.1	95.46	55.18	71.595	462.57	2.835	35.335	8.82	7.16	0.24702
INB 604	LFDC	3.1525	17.6005	0.832	22.4685	7.871	14.5975	5.1475	2.724	1.945	120.16	93.705	32.59	523.28	3.02	27.535	8.265	3.345	0.111726
G40001	LFDC	2.635	15.8715	1.177	17.4055	5.5385	11.867	4.814	0.725	6.325	216.39	55.465	139.875	446.625	2.51	21.01	8.93	4.57	0.088693
